# Supplementary material for: Head and Neck Cutaneous Soft-Tissue Sarcoma Demonstrate Sex and Racial/Ethnic Disparities in Incidence and Socioeconomic Disparities in Survival
Source: J Clin Med. 2022 Sep 17;11(18):5475. doi: 10.3390/jcm11185475 (PMC9501210; doi:10.3390/jcm11185475)
Supplement: Supplementary file 1 [file jcm-11-05475-s001.zip]

Archive with 1 entries (1 files):
- jcm-1903392-supplementary.pdf
